# Supplementary material for: Protection Function and Mechanism of Rosemary (Rosmarinus officinalis L.) Extract on the Thermal Oxidative Stability of Vegetable Oils
Source: Foods. 2023 May 28;12(11):2177. doi: 10.3390/foods12112177 (PMC10252516; doi:10.3390/foods12112177)
Supplement: Supplementary file 1 [file foods-12-02177-s001.zip]

Archive with 1 entries (1 files):
- foods-2395446-supplementary.pdf
